# Supplementary material for: The Impact of COVID-19 Lockdown on Health Behaviors among Students of a French University
Source: Int J Environ Res Public Health. 2021 Apr 20;18(8):4346. doi: 10.3390/ijerph18084346 (PMC8072635; doi:10.3390/ijerph18084346)
Supplement: Supplementary file 1 [file ijerph-18-04346-s001.zip]

Archive with 1 entries (1 files):
- ijerph-1167727-supplementary.pdf
